# Supplementary material for: Diet of Three Cryptobenthic Clingfish Species and the Factors Influencing It
Source: Animals (Basel). 2024 Oct 1;14(19):2835. doi: 10.3390/ani14192835 (PMC11475896; doi:10.3390/ani14192835)
Supplement: Supplementary file 1 [file animals-14-02835-s001.zip]

Archive with 1 entries (1 files):
- animals-3069461-supplementary.xlsx
