# Supplementary material for: Diet of Three Cryptobenthic Clingfish Species and the Factors Influencing It
Source: Animals (Basel). 2024 Oct 1;14(19):2835. doi: 10.3390/ani14192835 (PMC11475896; doi:10.3390/ani14192835)
Supplement: Supplementary file 1 [file animals-14-02835-s001.zip › animals-3069461-supplementary.xlsx]

## Sheet: A.I._N
Specimen number of A. incognitus	1	2	3	4	5	6	7	8	9	10	11	12	13	14	15	16	17	18	19	20	21	22	23	24	25	26	27	28	29	30	31	32	33	34	35	36	37	38	39	40	41	42	43	44	45
Date	2017-05-19	2017-05-19	2017-05-19	2017-05-19	2017-05-19	2017-06-07	2017-06-07	2018-08-22	2018-08-22	2018-08-22	2018-07-12	2018-07-10	2018-07-10	2018-09-13	2018-09-27	2017-10-12	2017-10-12	2017-10-12	2019-07-03	2019-07-08	2019-07-08	2019-07-08	2019-07-08	2019-07-08	2019-07-08	2019-07-08	2019-07-08	2019-07-08	2019-07-08	2019-07-11	2019-07-11	2019-07-11	2019-07-11	2019-07-11	2019-07-11	2019-07-11	2019-07-11	2007-04-26	2007-06-19	2007-06-19	2007-07-13	2007-07-13	2007-07-13	2007-07-23	2019-07-08
Bottom depth (m)	4.5	2.8	2.9	2.9	2.9	4.5	4	4.4	4.4	4.3	2.3	4.6	6.2	4.4	4.2	2.2	2.4	2.8	6.6	3.8	4	3.7	3.5	3.1	4.3	4.4	4	3	3.2	3.2	3.3	4.9	3.5	5.3	5.6	2.9	3.1	/	4.5	4.5	4.5	4.5	3.1	/	4.4
Nesting male		yes	yes			yes	yes												yes	yes		yes				yes	yes	yes	yes		yes		yes	yes											yes
Fish size (TL, mm)								15.32	18.73	24.65	15.06	25.91	44.8	18.25	26.83	21.71	19.62	22.69	38.74	38.59	26.79	44.75	33.16	32.38	39.26	41.02	43.93	44.97	44.59	26.82	43.68	25.43	45.21	37.43	38.53	28.74	37.26	40.27	31.57	36.36	28.35	23.67	33.16	31.25	41.02
Fish weight								0.03	0.07	0.15	0.04	0.3	0.77	0.07	0.17	0.1	0.08	0.12	0.75	0.72	0.2	1.09	0.37	0.31	0.65	0.8	0.96	1.04	1.29	0.2	0.94	0.16	0.8	0.55	0.48	0.2	0.56								0.8
Sex								juvenile	juvenile	female	juvenile	male	male	juvenile	female	male	male	female	male	male	female	male	male	male	male	male	male	male	male	female	male	female	male	female	male	female	male	male	male	male	male	female	male	male	male
Number of faecal pellets/fish	1	2	5	1	1	1	2	1	1	2	1	1	1	1	1	1	2	1	1	2	2	2	3	1	1	1	3	2	2	1	1	1	1	2	1	1	2	1	1	1	1	1	1	1	1
Foraminifera																							1
Gastropoda	1																		1		1						1							2	3
Bivalvia	1		4		1	1						1							2			1	2												1								1
Copepoda-harpacticoida	4	10	18	20	6	17	2		1		1	2		5		1	4	5	7		116	4	99	14	10	3	15	6	4	6	1	50		8	20	12	24	11	8	1					2
Amphipoda	1	1						1		1	1		1		1		1	1				1	2	1			1		1	1		1		1	4	1	1					1
Decapoda										1		1		1	1		1				2		2													1						1
Mysidae				1											2
Comacea									1												4															1
Anisopoda		3	1		3		2			2						1					2
Isopoda					3												1	2					3						1							1
Ostracoda		2		1		2						3		1		1	4	1	6	1	6		8		1		1	2	1	1	1	6		1	1	2	1		1						3
Crustacea- indeterminata									1	1						1																									1			1	1
Acari	1		1										2											1														1
Polychaeta			15			1																						1										2
Fish eggs						1																17			5	2	6	4	2		3		2	3					1
Indeterminata																				1											1
SUM	8	16	39	22	13	22	4	1	3	5	2	7	3	7	4	4	11	9	16	2	131	23	117	16	16	5	24	13	9	8	6	57	2	15	29	18	26	14	10	1	1	2	1	1	6

## Sheet: A.I._B
Specimen number of A. incognitus	1	2	2	3	3	3	3	3	4	5	6	7	7	8	9	10	10	11	12	13	14	15	16	17	17	18	19	20	20	21	21	22	22	23	23	23	24	25	26	27	27	27	28	28	29	29	30	31	32
Date	2017-05-19	2017-05-19	2017-05-19	2017-05-19	2017-05-19	2017-05-19	2017-05-19	2017-05-19	2017-05-19	2017-05-19	2017-06-07	2017-06-07	2017-06-07	2018-08-22	2018-08-22	2018-08-22	2018-08-22	2018-07-12	2018-07-10	2018-07-04	2018-09-13	2018-09-27	2017-10-12	2017-10-12	2017-10-12	2017-10-12	2019-07-03	2019-07-08	2019-07-08	2019-07-08	2019-07-08	2019-07-08	2019-07-08	2019-07-08	2019-07-08	2019-07-08	2019-07-08	2019-07-08	2019-07-08	2019-07-08	2019-07-08	2019-07-08	2019-07-08	2019-07-08	2019-07-08	2019-07-08	2019-07-11	2019-07-11	2019-07-11
Faecal pellet number	1	2	3	4	5	6	7	8	9	10	11	12	13	14	15	16	17	18	19	20	21	22	23	24	25	26	27	28	29	30	31	32	33	34	35	36	37	38	39	40	41	42	43	44	45	46	47	48	49
Faecal pellet length (μm)														1952.96		2519.03	2898.49	2107.1	5906.36	1812.62	2013.57	4458.21	2818.13	1037.06	3068.53	2522.99	1664.15	2289.52	2642.65	2382.78	2550.54	2844.49	3183.81	1440.48	2306.91	2572.27	1253.55	2192.32	1701.38	2547.67	1587.85	2372.4	1749.03	2157.74	2501.86	2393.68	1070.79	1779.07	2187.42
Faecal pellet width (μm)														1277.47		1579.43	1633.45	1041.73	3883.96	808.96	1535.36	2437.97	1429.78	979.3	1527.23	1560.25	1333.73	1557.51	2136.66	2186.56	2316.42	1680.68	1799.57	1427.41	2056.35	1871.29	1185	1188.92	1122.99	1435.08	1481.8	1723.45	1108.66	1601.3	1882.64	1370.38	829.92	1292.08	1478.54
Faecal pellet weight (g)														0.0007		0.00172	0.00228	0.00076	0.00705	0.00016	0.0014	0.00801	0.00136	0.00022	0.00189	0.00188	0.00084	0.00147	0.00275	0.00274	0.00186	0.0022	0.00278	0.00066	0.00207	0.00283	0.0005	0.00107	0.0006	0.00126	0.00071	0.00191	0.00083	0.00165	0.00261	0.00145	0.00019	0.00168	0.00138
Foraminifera																																				0.00036
Gastropoda	1e-05																										0.00013			1e-05												1e-05
Bivalvia	1e-05				3e-05			7e-05		3e-05	0.00014								1e-05								3e-05					6e-05			1e-05	1e-05
Copepoda-harpacticoida	6.38037e-05		0.000159509	9.57055e-05	0.000127607	3.19018e-05		3.19018e-05	0.000319018	9.57055e-05	0.000271166	1.59509e-05	1.59509e-05		1.59509e-05			1.59509e-05	3.19018e-05		7.97546e-05		1.59509e-05	3.19018e-05	3.19018e-05	7.97546e-05	0.000111656			0.000957055	0.000893252	1.59509e-05	4.78528e-05	0.000590184	0.000574233	0.000414724	0.000223313	0.000159509	4.78528e-05		0.000111656	0.000127607	1.59509e-05	7.97546e-05	1.59509e-05	4.78528e-05	9.57055e-05	1.59509e-05	0.000797546
Amphipoda	1e-05	0.000283214	0	0	0	0	0	0	0	0	0	0	0	0.000283214	0	0	3e-05	0.00075	0	0.000283214	0	0.00114	0	0	0.00112	0.00011	0	0	0	0	0	0	0.00052	0	0.00116	0	6e-05	0	0	0	0.0001	0	0	0	0.00052	0	3e-05	0	0.000283214
Decapoda	0	0	0	0	0	0	0	0	0	0	0	0	0	0	0	0.0005	0	0	0.00206667	0	0.00036	0.00062	0	0	0.00093	0	0	0	0	0.0003	0	0	0	0	0.0001	0.00086	0	0	0	0	0	0	0	0	0	0	0	0	0
Mysidae									0.00126													0.00126
Comacea															5e-05															0.00012	5e-05
Anisopoda	0	0.00015	0	0	0	0	0	8e-05	0	0.00015	0	0.00017	0	0	0	0.0001	0	0	0	0	0	0	5e-05	0	0	0	0	0	0	0.0001	0	0	0	0	0	0	0	0	0	0	0	0	0	0	0	0	0	0	0
Isopoda										0.00141															0.00022	0.00097									8e-05										0.00059
Ostracoda	0	1e-05	1e-05	0	0	0	0	0	1e-05	0	0.0005	0	0	0	0	0	0	0	0.00011	0	2e-05	0	1e-05	4e-05	0	9e-05	5e-05	2e-05	0	5e-05	4e-05	0	0	0	4e-05	0.00018	0	4e-05	0	6e-05	0	0	0	3e-05	0	1e-05	3e-05	3e-05	7e-05
Crustacea- indeterminata															6.45314e-05		0.00167						0.00017
Acari	1e-05			1e-05																2e-05																	4e-05
Polychaeta	0	0	0	0.0004632	0.000242343	0.0001	0.000132343	0.000132343	0	0	0.00114	0	0	0	0	0	0	0	0	0	0	0	0	0	0	0	0	0	0	0	0	0	0	0	0	0	0	0	0	0	0	0	0	6.61714e-05	0	0	0	0	0
Fish eggs	0	0	2e-05	0	0	0	0	0	0	0	0.00012	0	0	0	0	0	0	0	0	0	0	0	0	0	0	0	0	0	0	0	0	0.00111	0.00028	0	0	0	0	0.00023	0.00033	0	0	0.00036	0	0.00025	0	0.00018	0	0.00018	0
Indeterminata																													0.00065																			0.0011
SUM	0.000103804	0.000443214	0.000189509	0.000568905	0.00039995	0.000131902	0.000132343	0.000314245	0.00158902	0.00168571	0.00217117	0.000185951	1.59509e-05	0.000283214	0.000130482	0.0006	0.0017	0.000765951	0.00221857	0.000303214	0.000459755	0.00302	0.000245951	7.19018e-05	0.0023019	0.00124975	0.000321656	2e-05	0.00065	0.00153706	0.000983252	0.00118595	0.000847853	0.000590184	0.00196423	0.00182472	0.000323313	0.000429509	0.000377853	6e-05	0.000211656	0.000497607	1.59509e-05	0.000425926	0.00112595	0.000237853	0.000155706	0.00132595	0.00115076
[truncated: 15 more columns]

## Sheet: L.C._N
Specimen number of L. candolii	1	2	3	4	5	6	7	8	9	10	11	12	13	14	15	16	17	18	19	20	21	22	23	24	25	26	27	28	29	30	31	32	33	34	35	36	37	38	39	40	41	42	43	44	45	46	47	48	49
Date	2017-07-19	2017-07-26	2017-07-26	2017-07-26	2017-07-26	2017-07-26	2017-07-26	2017-10-09	2017-10-09	2017-10-09	2017-10-09	2017-10-09	2017-10-09	2017-10-10	2017-10-17	2017-10-17	2017-10-17	2017-10-17	2017-10-17	2017-10-26	2017-10-26	2018-07-31	2018-07-31	2018-07-31	2018-07-31	2018-07-31	2018-07-31	2018-09-14	2018-09-14	2018-09-14	2018-09-14	2018-09-14	2018-09-14	2018-09-14	2018-09-14	2018-08-31	2018-08-31	2018-08-31	2018-08-31	2018-08-31	2018-08-31	2018-08-31	2018-09-05	2018-09-05	2018-09-05	2018-09-05	2018-09-05	2019-07-19	2019-07-19
Bottom depth (m)	2.3	3.3	3.3	3.3	3.4	3.4	3.5	3.1	3.1	3.3	3	1.9	1.5	2.1	2.2	1.9	1.9	2	1.8	3.2	3.1	3	2.8	2.7	1.8	1.9	1.5	1.5	1.6	1.6	1.5	1.6	1.6	1.6	1.6	2.4	1.9	2	2.1	2.3	2.6	2.7	1.8	1.7	2	1.9	1.8	2.2	2.2
Fish size (TL, mm)								51.96	63.36	50.74	33.11	66.08	57.71	51.08	50.11	51.57	50.14	53.8	47.34	59.73	52.86	23.54	23.18	27.88	70.29	61.71	29.15	33.27	30.19	35.75	33.7	33.99	33.13	33.84	33.94	31.41	51.56	62.24	55.97	63.05	42.29	49.56	51.71	30.99	30.52	59.19	56.48	43.18	29.52
Fish weight (g)								1.5	2.75	1.41	0.41	3.45	2.49	1.56	1.3	1.43	1.42	1.56	1.22	2.52	1.59	0.13	0.14	0.22	3.71	2.22	0.26	0.38	0.31	0.53	0.46	0.43	0.5	0.46	0.44	0.35	1.38	2.42	1.71	2.24	0.65	1.19	1.45	0.31	0.31	2.28	1.58	0.79	0.27
Sex								female	male	female	juvenile	female	female	male	female	male	female	male	female	male	female	juvenile	juvenile	juvenile	male	female	juvenile	juvenile	juvenile	juvenile	juvenile	juvenile	juvenile	juvenile	juvenile	juvenile	female	male	male	female	female	female	female	juvenile	juvenile	male	female	female	juvenile
Number of faecal pellets/fish	1	2	1	2	1	2	2	1	1	1	1	1	2	2	1	1	1	2	1	1	1	1	3	1	1	2	1	1	1	2	1	2	1	1	1	1	2	1	1	1	1	2	1	1	2	1	1	1	1
Foraminifera																																					1
Gastropoda			1		1										1			1	1	1		1	1			1	1	1				1			1		1					1				1	1
Bivalvia					1		1					1											1						1											1	1					2
Copepoda-harpacticoida	1			4		2	3	6		2	8			18	1	4			4				36	9		4	17	6	3	13		11	1		1	15	1	3	4			13	7	2	25	17	1	18	5
Amphipoda		1		2				1	1	3			2	1	2	3		4	4	1		1	3				3			2		1			1	1	1								1	2			1
Decapoda	1	1	1		1	4	3					3	3		3	1	2	4		2	2				1	1		1	2	1	2	3	2	1	2	2	3			3	1	4			2	2	3
Mysidae																																								1		1
Comacea																										1		1		1		1		1
Anisopoda							1								1	1		1	1																		1								1
Isopoda		1				3	1							5	2	4	1	1	11		2			1		1	12	2		4		4			3		1		3	1			3	3	1				4
Ostracoda	2	1		2										1			1	2	2				1				1			2						1												3
Crustacea- indeterminata																							1	1						2						1				1			1	1	1
Acari																1		1					1
Polychaeta								26			1		50	1				1			1															2				1							1		1
Ophiuroidea
Insect larva
Fish eggs					1	1
Indeterminata
SUM	4	4	2	8	4	10	9	33	1	5	9	4	55	26	10	14	4	15	23	4	5	2	44	11	1	8	34	11	6	25	2	21	3	2	8	22	9	3	7	8	2	19	11	6	31	24	6	21	11
[truncated: 71 more columns]

## Sheet: L.C._B
Specimen number of L. candolii	1	2	2	2	4	4	5	6	6	7	7	8	9	10	11	12	13	13	14	14	15	16	17	18	18	19	20	21	22	23	23	23	24	25	26	26	27	27	28	29	30	30	31	32	32	33	34	35	36
Date	2017-07-19	2017-07-26	2017-07-26	2017-07-26	2017-07-26	2017-07-26	2017-07-26	2017-07-26	2017-07-26	2017-07-26	2017-07-26	2017-10-09	2017-10-09	2017-10-09	2017-10-09	2017-10-09	2017-10-09	2017-10-09	2017-10-10	2017-10-10	2017-10-17	2017-10-17	2017-10-17	2017-10-17	2017-10-17	2017-10-17	2017-10-26	2017-10-26	2018-07-31	2018-07-31	2018-07-31	2018-07-31	2018-07-31	2018-07-31	2018-07-31	2018-07-31	2018-07-31	2018-07-31	2018-09-14	2018-09-14	2018-09-14	2018-09-14	2018-09-14	2018-09-14	2018-09-14	2018-09-14	2018-09-14	2018-09-14	2018-08-31
Faecal pellet number	1	2	3	4	5	6	7	8	9	10	11	12	13	14	15	16	17	18	19	20	21	22	23	24	25	26	27	28	29	30	31	32	33	34	35	36	37	38	39	40	41	42	43	44	45	46	47	48	49
Faecal pellet length (μm)																																		13044.4	4793.56		3007.6	2594.45	4200.36	2557.12	2826.86	3122.99	5201.32	4214.82	3904.27	5167.11	5212.49	6227.49	2369.44
Faecal pellet width (μm)																																		7257.66	3271.52		1574.03	1178.08	1921.85	1568.5	1929.01	1777.09	2272.41	1777.11	2122.41	2581.86	2933.83	3212.83	1215.81
Faecal pellet weight (g)																															0.00012	0.00015	0.0001	0.411	0.00287		0.00202	0.00081	0.00704	0.0015	0.0036	0.0037	0.01039	0.00383	0.00609	0.01226	0.0112	0.01838	razpadel
Foraminifera	0
Gastropoda	0	0		0.0012	0	0	0.00018	0	0	0	0	0	0	0	0	0	0	0	0	0	0.0001	0	0	0	0.00018	6e-05	0.00139	0	5e-05	2e-05	0	0	0	0	0.0016	0	0.00029	0	1e-05	0	0	0	0	0	0.00015	0	0	0.00015	0
Bivalvia	0	0	0		0	0	0.0075	0	0	0.00081	0	0	0	0	0	0.00044	0	0	0	0	0	0	0	0	0	0	0	0	0	0	0	1e-05	0	0	0	0	0	0	0	5e-05	0	0	0	0	0	0	0	0	0
Copepoda-harpacticoida	1.59509e-05	0	0		0	6.38037e-05	0	3.19018e-05	0	4.78528e-05	0	9.57055e-05	0	3.19018e-05	0.000127607	0	0	0	7.97546e-05	0.000207362	1.59509e-05	6.38037e-05	0	0	0	6.38037e-05	0	0	0	0	0.000239264	0.000334969	0.000143558	0	6.38037e-05	0	0.000111656	0.000159509	9.57055e-05	4.78528e-05	0.000143558	6.38037e-05	0	0.000111656	6.38037e-05	1.59509e-05	0	1.59509e-05	0.000239264
Amphipoda	0	0	0.00292898		0.00292898	0.00292898	0	0	0	0	0	0.00292898	0.00292898	0.00851398	0	0	0	0.00585796	0.00292898	0	0.00572148	0.00865046	0	0	0.0115794	0.0113065	0.00292898	0	0.00292898	0.00585796	0.00292898	0	0	0	0	0	0.00292898	0.00585796	0	0	0	0.00585796	0	0	0.00292898	0	0	0.00292898	0.00292898
Decapoda	6.57939e-25	0.00456674	0	0.000188605	0	0	0.0132958	0.00145553	0.20386	0.00456674	0.0261848	0	0	0	0	0.013804	0.000538789	0.0089614	0	0	0.0117511	0.00678887	0.0109463	0.00149635	0.00114567	0	0.0283887	0.0135777	0	0	0	0	0	0.00515	0	0.00678887	0	0	0.00183129	0.000484349	0.00678887	0	0.0107099	0.00167503	0	0.0103053	0.00303889	0.00562173	0.0510157
Mysidae
Comacea																																			0.0001				6e-05		0.00014				0.0003		0.0003
Anisopoda	0	0	0		0	0	0	0	0	0.00027	0	0	0	0	0	0	0	0	0	0	0.00027	0.00027	0	0	0.00027	0.00027	0	0	0	0	0	0	0	0	0	0	0	0	0	0	0	0	0	0	0	0	0	0	0
Isopoda	0	0	0.00297997		0	0	0	0	0.00893992	0.000856552	0	0	0	0	0	0	0	0	0	0.010653	0.0017131	0.00979648	0.00297997	0.00297997	0	0.0192664	0	0.0017131	0	0	0	0	0.00297997	0	0.00297997	0	0.0238398	0.0119199	0.00595995	0	0.00595995	0.00595995	0	0.00031	0.00893992	0	0	0.00612995	0
Ostracoda	2e-05	0	1e-05	0	1e-05	1e-05	0	0	0	0	0	0	0	0	0	0	0	0	1e-05	0	0	0	1e-05	1e-05	1e-05	2e-05	0	0	0	0	5e-05	0	0	0	0	0	5e-05	0	0	0	5e-05	5e-05	0	0	0	0	0	0	5e-05
Crustacea- indeterminata																																0.00126396	0.00126396								0.00252792								0.00126396
Acari																						1e-05			1e-05						1e-05
Polychaeta	0	0	0		0	0	0	0	0	0	0	0.00504052	0	0	0.00116552	0	0	0.00775	0	8.71096e-05	0	0	0	0	8.71096e-05	0	0	0.000174219	0	0	0	0	0	0	0	0	0	0	0	0	0	0	0	0	0	0	0	0	0.000174219
Ophiuroidea
Insect larva
Fish eggs							5e-05	5e-05
Indeterminata
SUM	3.59509e-05	0.00456674	0.00591895	0.00138861	0.00293898	0.00300278	0.0210258	0.00153744	0.2128	0.00655115	0.0261848	0.0080652	0.00292898	0.00854588	0.00129312	0.014244	0.000538789	0.0225694	0.00301873	0.0109475	0.0195716	0.0255796	0.0139363	0.00448632	0.0132822	0.0309867	0.0327077	0.0154651	0.00297898	0.00587796	0.00322824	0.00160893	0.0043875	0.00515	0.00474378	0.00678887	0.0272204	0.0179374	0.00795694	0.000582202	0.0156103	0.0119317	0.0107099	0.00209669	0.0123827	0.0103213	0.00333889	0.0148466	0.0556721
[truncated: 112 more columns]

## Sheet: L.L._N
Specimen number of L. lepadogaster	1	2	3	4	5	6	7	8	9	10	11	12	13	14	15	16	17	18	19	20	21	22	23	24	25	26	27	28	29	30	31	32	33	34	35	36	37	38	39	40	41	42	43	44	44	45	46	47	48
Date	2017-01-12	2017-01-12	2017-01-12	2017-03-28	2017-03-28	2017-03-28	2017-03-28	2017-03-28	2017-03-28	2017-03-28	2017-04-07	2017-04-11	2017-04-11	2017-04-11	2017-04-11	2017-04-11	2017-04-11	2017-04-11	2017-05-04	2017-05-04	2017-05-04	2017-05-04	2017-05-10	2017-05-10	2017-07-18	2017-08-01	2017-08-01	2017-08-01	2017-08-01	2017-08-01	2017-08-01	2017-08-01	2017-08-01	2017-08-01	2017-08-01	2017-08-01	2017-08-01	2017-08-04	2017-08-04	2017-08-04	2017-08-04	2017-08-04	2017-08-04	2017-08-04	2019-08-22	2017-08-04	2017-08-04	2017-08-04	2017-08-04
Bottom depth (m)	0.9	0.9	0.9	0.6	0.6	0.6	0.6	0.6	0.6	0.6	0.5	0.8	0.8	0.8	0.8	0.8	0.8	0.8	0.6	0.6	0.75	0.75	0.75	0.45	1.1	0.75	0.7	0.7	0.8	0.65	0.65	0.75	0.75	0.7	0.75	0.7	0.8	1.2	1.2	1.2	1.2	1.2	1.2	1.15	0.5	1.05	1.25	1.25	1.25
Fish size (TL, mm)	41.4	71.95	65.65	52.07	57.28	72.86	61.62	59.52	61.21	69.38	63.17	49.61	58.32	50.92	59.76	67.47	50.55	59.95	62.35	49.54	56.9	48.42	52.55	49.61	46.71	58.53	53.99	46.43	43.96	52.48	58.05	57.64	46.61	62.07	43.73	60.43	58.77	56.59	60.61	63.79	58.16	54.43	62.84	47.85	73.08	58.3	67.31	54.64	61.89
Fish weight (g)				1.56	2.02	4.39	2.38	2.03	2.51	4.25	2.61	1.14	1.91	1.5	1.95	3.28	1.4	2.41	2.32	1.21	1.87	1.12	1.63	1.38	1.08	2.01	1.57	1.1	0.94	1.49	2.02	1.92	0.93	2.37	0.92	2.24	2.07	1.75	2.25	2.72	1.86	1.69	2.7	1.13	4.05	1.87	3.13	1.85	2.45
Sex				male	male	male	male	male	male	male	female	female	male	male	female	male	male	male	female	male	female	male	female	female	female	male	female	male	male	female	female	female	male	male	female	female	female	female	male	male	female	female	male	male	male	male	male	female	male
Number of faecal pellets/fish	1	1	1	1	1	1	2	1	1	1	1	2	1	1	3	2	1	1	2	1	1	2	2	2	2	2	2	2	1	1	1	2	2	1	2	2	2	1	2	1	2	1	1	1	1	1	2	1	1
Foraminifera
Placophora
Gastropoda												2			2		1	1							5	1			1	1			1		2			1	1		1								1
Bivalvia							1					5		1	1	1						4
Copepoda-harpacticoida		1					2		1	2	1	21	16	34	12	26	21	35		5	1	22	8										2
Amphipoda	1	1			2	1	2		1	2	1	6	1		2	2	2		1	4	1	3	5	5	2	2			1	1	1	2	3		1	1	2	1	2		4					1	1
Decapoda	1	1	1	1			1	1							1				2	1	1	1				1	1	1			2	1		1	2		1			1	1	1	1	1			2		1
Mysidae																																				1
Anisopoda																									2
Isopoda						1				1					1			1	3		1						1	1			1		2			1	1	1	1		1		1		2			1	1
Ostracoda							3					1		2		3				1					1		1	1			1						1
Crustacea- indeterminata
Acari							1					1		2		1				1						1	1	6					4						3		5		1	1
Pycnogonida							1
Polychaeta																			4
Ophiuroidea													1		1	1						1							1						1													1
Fish eggs													1		2
Indeterminata
SUM	2	3	1	1	2	2	11	1	2	5	2	36	19	39	22	34	24	37	10	12	4	31	13	5	10	5	4	9	3	2	5	3	12	1	6	3	5	3	7	1	12	1	3	2	2	1	3	2	3
[truncated: 139 more columns]

## Sheet: L.L._B
Specimen number of L. lepadogaster	1	2	3	4	5	6	7	7	8	9	10	11	12	12	13	14	15	15	15	16	16	17	18	19	19	20	21	22	22	23	23	24	24	25	25	26	26	27	27	28	28	29	30	31	32	32	33	33	34
Date	2017-01-12	2017-01-12	2017-01-12	2017-03-28	2017-03-28	2017-03-28	2017-03-28	2017-03-28	2017-03-28	2017-03-28	2017-03-28	2017-04-07	2017-04-11	2017-04-11	2017-04-11	2017-04-11	2017-04-11	2017-04-11	2017-04-11	2017-04-11	2017-04-11	2017-04-11	2017-04-11	2017-05-04	2017-05-04	2017-05-04	2017-05-04	2017-05-04	2017-05-04	2017-05-10	2017-05-10	2017-05-10	2017-05-10	2017-07-18	2017-07-18	2017-08-01	2017-08-01	2017-08-01	2017-08-01	2017-08-01	2017-08-01	2017-08-01	2017-08-01	2017-08-01	2017-08-01	2017-08-01	2017-08-01	2017-08-01	2017-08-01
Faecal pellet number	1	2	3	4	5	6	7	8	9	10	11	12	13	14	15	16	17	18	19	20	21	22	23	24	25	26	27	28	29	30	31	32	33	34	35	36	37	38	39	40	41	42	43	44	45	46	47	48	49
Faecal pellet length (μm)
Faecal pellet width (μm)
Faecal pellet weight (g)
Foraminifera
Placophora
Gastropoda	0	0	0	0	0	0	0	0	0	0	0	0	0.00035	0.00028	0	0	0	0.00137	0	0	0	0.00081	0.00015	0	0	0	0	0	0	0	0	0	0	0.00762	0.00075	7e-05	0	0	0	0	0	0.0002	0.00067	0	0	0	0	1e-05	0
Bivalvia	0	0	0	0	0	0	0.000128	0	0	0	0	0	0.00016	0.0006	0	1e-05	0	0.00013	0	0	0.000128	0	0	0	0	0	0	0.00015	0.00028	0	0	0	0	0	0	0	0	0	0	0	0	0	0	0	0	0	0	0	0
Copepoda-harpacticoida	0	1.59509e-05	0	0	0	0	0	3.19018e-05	0	1.59509e-05	3.19018e-05	1.59509e-05	1.59509e-05	0.000319018	0.000255215	0.000542331	0.000143558	4.78528e-05	0	0.000191411	0.000223313	0.000334969	0.000558282	0	0	7.97546e-05	1.59509e-05	4.78528e-05	0.000303067	1.59509e-05	0.000111656	0	0	0	0	0	0	0	0	0	0	0	0	0	0	0	3.19018e-05	0	0
Amphipoda	0.00292898	0.00292898	0	0	0.00585796	0.00292898	0.00292898	0.00292898	0	0.00292898	0.00585796	0.00292898	0.00878694	0.00878694	0.00292898	0	0.00292898	0.00292898	0	0.00292898	0.00292898	0.00585796	0	0.00292898	0	0.0117159	0.00292898	0.00878694	0	0.00292898	0.0117159	0.0117159	0.00292898	0	0.00585796	0	0.00585796	0	0	0	0	0.00292898	0.00292898	0.00292898	0	0.00585796	0.00585796	0.00292898	0
Decapoda	0.0520819	0.00865423	0.00789049	0.00865423	0	0	0.00865423	0	0.00865423	0	0	0	0	0	0	0	0	0	0.00459212	0	0	0	0	0.01134	0.00796367	0.00718093	0.017958	0.00865423	0	0	0	0	0	0	0	0.0284929	0	0.0106729	0	0	0.02754	0	0	0.0219242	0.0098121	0	0	0	0.00894
Mysidae
Anisopoda	0	0	0	0	0	0	0	0	0	0	0	0	0	0	0	0	0	0	0	0	0	0	0	0	0	0	0	0	0	0	0	0	0	5e-05	5e-05	0	0	0	0	0	0	0	0	0	0	0	0	0	0
Isopoda	0	0	0	0	0	0.0003	0	0	0	0	0.00042	0	0	0	0	0	0.00042	0	0	0	0	0	0.00042	0.00126	0	0	0.00042	0	0	0	0	0	0	0	0	0	0	0	0.0003	0.00042	0	0	0	0.00042	0	0	0	0.00072	0
Ostracoda	0	0	0	0	0	0	4e-05	8e-05	0	0	0	0	4e-05	0	0	8e-05	0	0	0	0	0.00012	0	0	0	0	4e-05	0	0	0	0	0	0	0	0	4e-05	0	0	0	4e-05	1e-05	0	0	0	4e-05	0	0	0	0	0
Crustacea- indeterminata
Acari	0	0	0	0	0	0	0	1e-05	0	0	0	0	1e-05	0	0	2e-05	0	0	0	0	1e-05	0	0	0	0	1e-05	0	0	0	0	0	0	0	0	0	0	1e-05	0	1e-05	1e-05	5e-05	0	0	0	0	0	3e-05	1e-05	0
Pycnogonida	0	0	0	0	0	0	1e-05	0	0	0	0	0	0	0	0	0	0	0	0	0	0	0	0	0	0	0	0	0	0	0	0	0	0	0	0	0	0	0	0	0	0	0	0	0	0	0	0	0	0
Polychaeta	0	0	0	0	0	0	0	0	0	0	0	0	0	0	0	0	0	0	0	0	0	0	0	0.00276	0	0	0	0	0	0	0	0	0	0	0	0	0	0	0	0	0	0	0	0	0	0	0	0	0
Ophiuroidea	0	0	0	0	0	0	0	0	0	0	0	0	0	0	0.00095	0	0.00095	0	0	0	0.00095	0	0	0	0	0	0	0	0.00095	0	0	0	0	0	0	0	0	0	0	0	0	0.00095	0	0	0	0	0	0	0
Fish eggs															5e-05		0.0001
Indeterminata
SUM	0.0550109	0.0115992	0.00789049	0.00865423	0.00585796	0.00322898	0.0117612	0.00305088	0.00865423	0.00294493	0.00630986	0.00294493	0.00936289	0.00998596	0.00418419	0.000652331	0.00454254	0.00447683	0.00459212	0.00312039	0.00436029	0.00700293	0.00112828	0.018289	0.00796367	0.0190266	0.0213229	0.017639	0.00153307	0.00294493	0.0118276	0.0117159	0.00292898	0.00767	0.00669796	0.0285629	0.00586796	0.0106729	0.00035	0.00044	0.02759	0.00407898	0.00359898	0.0253132	0.0098121	0.00585796	0.00591986	0.00366898	0.00894
[truncated: 246 more columns]
